# Supplementary material for: Glycolysis-mTORC1 crosstalk drives proliferation of patient-derived endometrial cancer spheroid cells with ALDH activity
Source: Cell Death Discov. 2024 Oct 11;10:435. doi: 10.1038/s41420-024-02204-y (PMC11470041; doi:10.1038/s41420-024-02204-y)
Supplement: Supplementary file 2 — Supplementary Table S1 [file 41420_2024_2204_MOESM2_ESM.xlsx]

## Sheet: Table S1
Ueda et al., Supplementary Table S1
	Sample type	Gene	Coding sequence change	Amino acid change	Variant Rate
EMN24	primary tumor	PIK3CA	C223G	Q75E	23.4107
		PTEN	907_908insTT	C304fs*4	21.3277
		PTEN	950_953delTACT	T319*	13.5531
	spheroid cells	PIK3CA	C223G	Q75E	47.766
		PTEN	907_908insTT	C304fs*4	48.1481
		PTEN	950_953delTACT	T319*	37.7246
		TP53	G733A	G245S	99.6094
EMN8	primary tumor	PIK3CA	A3130C	N1044H	21.9573
		PIK3CA	G263A	R88Q	16.44
		PTEN	G895T	E299*	25.1786
		PTEN	486_487insA	V166fs*14	20.677
		PTEN	C500T	T167I	10.644
		AKT1	C1261T	L421F	15.71
		AKT3	A856C	K286Q	24.5791
		TP53	C509T	T170M	19.7775
		MYCN	G1041T	Q347H	13.8973
	spheroid cells	PIK3CA	G263A	R88Q	63.6577
		PIK3CA	A3130C	N1044H	62.8989
		PIK3R1	C1042T	R348*	22.0238
		PIK3R1	A179G	N60S	21.6409
		PTEN	G319T	D107Y	49.6111
		PTEN	G895T	E299*	49.3233
		PTEN	486_487insA	V166fs*14	43.5131
		AKT1	G988A	V330M	21.7486
		AKT3	A856C	K286Q	62.0879
		AKT3	C918A	F306L	40.1503
		AKT3	G1084T	D362Y	14.2712
		MTOR	C4753T	R1585W	29.7691
		MTOR	C4612T	R1538W	26.6571
		TP53	C509T	T170M	41.9098
		MYCN	A593G	N198S	53.6965
EMN48	primary tumor	PIK3CA	G263A	R88Q	15.9832
		PIK3CA	C2727A	F909L	13.6364
		PIK3R1	G532A	D178N	17.2414
		PIK3R1	A1783G	N595D	16.8763
		PIK3R1	C1042T	R348*	15.9881
		PTEN	G19T	E7*	16.464
		PTEN	G235A	A79T	16.4882
		PTEN	G107A	G36E	15.7666
		PTEN	G754T	D252Y	15.7732
		MTOR	T1774A	F592I	16.4639
		KRAS	C490T	R164*	15.3906
		MYCN	G832A	D278N	13.1812
	spheroid cells	PIK3CA	C2727A	F909L	50.8895
		PIK3CA	C2263A	L755I	47.884
		PIK3CA	G263A	R88Q	45.8999
		PIK3R1	G532A	D178N	50.95
		PIK3R1	A1783G	N595D	47.9532
		PIK3R1	C1042T	R348*	47.5767
		PTEN	G754T	D252Y	53.0039
		PTEN	G235A	A79T	52.1361
		PTEN	G19T	E7*	51.9174
		PTEN	G107A	G36E	47.9218
		AKT2	C1419A	F473L	36.2757
		AKT3	A1279C	T427P	44.0633
		MTOR	T1774A	F592I	48.9279
		MTOR	G6950T	R2317I	44.7592
		MTOR	C7595T	A2532V	22.5392
		KRAS	C490T	R164*	50.8676
		MYCN	G832A	D278N	51.171
EMN75	primary tumor	PIK3R1	1728_1729delGA	D578fs*23	33.1343
		PIK3R1	1339_1339delA	K448fs*32	26.4151
		PTEN	T634+2C	_	74.957
		TP53	G733A	G245S	29.7964
	spheroid cells	PIK3R1	1339_1339delA	K448fs*32	51.5301
		PIK3R1	1728_1729delGA	D578fs*23	36.0882
		PTEN	T634+2C	_	99.9379
		TP53	G733A	G245S	100
EMN81	primary tumor	PIK3CA	G113A	R38H	53.8911
		PIK3CA	G2176A	E726K	53.5902
		PTEN	389_389delG	R130fs*4	31.9953
		MTOR	A6979G	M2327V	37.4046
		MYC	124_126delGAG	E42del	42.5
	spheroid cells	PIK3CA	G113A	R38H	50.3846
		PIK3CA	G2176A	E726K	49.287
		PTEN	389_389delG	R130fs*4	49.1244
		MTOR	A6979G	M2327V	47.8226
		KRAS	G40A	V14I	52.5088
		MYC	124_126delGAG	E42del	53.9924
EMN103	primary tumor	PIK3CA	C409T	Q137*	38.1669
		PIK3R2	A1046G	D349G	37.6033
		PTEN	C388T	R130*	36.1351
		PTEN	795_795delA	K267fs*9	31.8593
		AKT1	T458C	L153P	17.1537
		AKT3	A560T	K187M	35.8398
		MTOR	C5096T	A1699V	35.9679
		TP53	C215A	P72H	33.1361
		MYC	169_169delC	P58fs*60	32.2581
	spheroid cells	PIK3CA	T148C	F50L	45.4343
		PIK3R1	G1126T	G376*	43.6768
		PTEN	795_795delA	K267fs*9	42.4749
		PTEN	C388T	R130*	41.3994
		AKT1	205_205delC	R69fs*77	24.7831
		MTOR	C5096T	A1699V	48.3721
		TP53	A394G	K132E	45.9459
		TP53	C215A	P72H	38.1313
		MYC	169_169delC	P58fs*60	42.4419
EMN144	primary tumor	PTEN	C388G	R130G	43.1258
		KRAS	G35A	G12D	43.1373
	spheroid cells	PTEN	C388G	R130G	47.0407
		KRAS	G35A	G12D	45.5814
EMN18	primary tumor	PIK3CA	A3140G	H1047R	39.201
		PIK3R2	596_596delG	E200fs*141	30.581
		PTEN	T98C	I33T	38.9576
		PTEN	T299C	L100P	38.6973
	spheroid cells	PIK3CA	A3140G	H1047R	47.9844
		PIK3R2	596_596delG	E200fs*141	44.6617
		PTEN	T98C	I33T	50.3943
		PTEN	T299C	L100P	50
EMN119	primary tumor	PIK3CA	T1258C	C420R	36.8977
		PIK3CA	2162_2164delAGG	E722del	27.1016
		PTEN	C388G	R130G	77.8819
		MTOR	C5912T	A1971V	34.8096
		TP53	G31C	E11Q	48.2509
	spheroid cells	PIK3CA	T1258C	C420R	99.9101
		PIK3R1	A1339G	K447E	53.6388
		PTEN	C388G	R130G	100
		TP53	G31C	E11Q	45.712
EMN35	primary tumor	KRAS	G35C	G12A	71.2112
	spheroid cells	KRAS	G35C	G12A	71.3429
EMN101	primary tumor	PIK3CA	T903G	C301W	31.9678
		PIK3CA	G2740A	G914R	31.0979
		PIK3CA	G263A	R88Q	29.3651
		PIK3CA	G323A	R108H	28.1153
		PIK3R2	C1639T	R547W	37.0183
		PIK3R2	G163T	G55C	20.2561
		PTEN	C388T	R130*	35.6282
		PTEN	G140T	R47M	35.0548
		AKT1	A934G	T312A	40.569
		AKT1	A161C	N54T	37.2321
		AKT1	A958-2G	_	36.1723
		MTOR	T6485C	V2162A	39.9547
		MTOR	C6658A	L2220I	34.157
		MTOR	C976T	Q326*	34.127
	spheroid cells	PIK3CA	G2740A	G914R	48.4022
		PIK3CA	T903G	C301W	48.2143
		PIK3CA	G263A	R88Q	46.3035
		PIK3CA	G323A	R108H	44.7236
		PIK3R1	C587A	P196H	48.966
		PIK3R1	C1540T	R514C	19.0104
		PIK3R2	C1639T	R547W	48.8589
		PIK3R2	T1733C	L578P	19.1244
		PTEN	C388T	R130*	51.3449
		PTEN	G140T	R47M	48.9022
		AKT1	A161C	N54T	50.5282
		AKT1	A958-2G	_	49.7666
		AKT1	A934G	T312A	47.1985
		AKT3	G294A	W98*	46.959
		MTOR	C6658A	L2220I	52.5838
		MTOR	T6485C	V2162A	51.0736
		MTOR	C976T	Q326*	48.8445
		MTOR	C7042T	R2348C	48.5267
		MTOR	C2984T	P995L	23.6945
		KRAS	G387T	Q129H	14.9358
		TP53	C523T	R175C	56.9957
E21	primary tumor	TP53	G743A	R248Q	69.3989
	spheroid cells	TP53	G743A	R248Q	100
EMN2	primary tumor	PIK3R1	A1699G	K567E	63.4
		TP53	C844T	R282W	88.209
	spheroid cells	PIK3R1	A1699G	K567E	63.7776
		TP53	C844T	R282W	99.7534
EMN78	primary tumor	TP53	G524A	R175H	94.9664
	spheroid cells	TP53	G524A	R175H	99.753
EMN92	primary tumor	TP53	G527T	C176F	94.2953
	spheroid cells	TP53	G527T	C176F	99.2
EMN12	primary tumor	TP53	A395G	K132R	72.191
	spheroid cells	TP53	A395G	K132R	99.8399
EMN40	primary tumor	TP53	G437A	W146*	83.9686
	spheroid cells	TP53	G437A	W146*	100
EMN55	primary tumor	TP53	G527A	C176Y	51.4045
	spheroid cells	TP53	G527A	C176Y	100
EMN127	spheroid cells	PIK3R2	G959A	G320E	38.604
EMN102	primary tumor	PIK3CA	G1070A	R357Q	12.212
		PIK3R1	C1042T	R348*	27.8814
		AKT3	A1275C	Q425H	24.359
	spheroid cells	PIK3CA	G1070A	R357Q	50.0383
		PIK3R1	C1042T	R348*	50.4158
		PIK3R1	T1481C	F494S	47.1597
		PTEN	A91G	N31D	49.9561
		PTEN	G295T	E99*	47.923
		AKT3	A1275C	Q425H	49.7549
EMN108	primary tumor	TP53	T821G	V274G	78.2828
		MYC	G820A	E274K	10.5539
	spheroid cells	TP53	T821G	V274G	99.8028
		MYC	G820A	E274K	15.3209
EMN39	primary tumor	PTEN	G389C	R130P	42.4242
		PTEN	G122T	R41I	35.5594
	spheroid cells	PTEN	G122T	R41I	21.3861
