# Supplementary material for: Glycolysis-mTORC1 crosstalk drives proliferation of patient-derived endometrial cancer spheroid cells with ALDH activity
Source: Cell Death Discov. 2024 Oct 11;10:435. doi: 10.1038/s41420-024-02204-y (PMC11470041; doi:10.1038/s41420-024-02204-y)
Supplement: Supplementary file 3 — Supplementary Table S2 [file 41420_2024_2204_MOESM3_ESM.xlsx]

## Sheet: Sheet1
Ueda et al., Supplementary Table S2
Products	Source	Identifier	Application
Anti-PI3 Kinase p110α antibody (C73F8)	CST	4249S	Western blotting
Anti-PI3 Kinase p85 antibody (19H8)	CST	4257S
Anti-phospho-PI3-kinase p85-α (pTyr607) antibody	Sigma-Aldrich	SAB4504315
Anti-Akt (pan) antibody (C67E7)	CST	4691S
Anti-Phospho-Akt (Ser473) antibody	CST	9271S
Anti-PTEN antibody (138G6)	CST	9559S
Anti-Phospho-PTEN (Ser380) antibody	CST	9551S
Anti-mTOR antibody (7C10)	CST	2983S
Anti-Phospho-mTOR (Ser2448) antibody (D9C2)	CST	5536T
Anti-Raptor antibody (24C12)	CST	2280S
Anti-Rictor antibody (53A2)	CST	2114S
Anti-p70 S6 Kinase antibody (E8K6T)	CST	34475S
Anti-Phospho-p70 S6 Kinase (Thr389) antibody (108D2)	CST	9234S
Anti-4E-BP1 antibody (53H11)	CST	9644S
Anti-Phospho-4E-BP1 (Thr37/46) antibody (236B4)	CST	2855S
Anti-S6 Ribosomal Protein antibody (5G10)	CST	2217T
Anti-Phospho-S6 Ribosomal Protein (Ser235/236) antibody (D57.2.2E)	CST	4858T
Anti-ALDH1A1 antibody (N-19)	Santa Cruz Biotechnology	sc-22588
Anti-LDHA antibody (C4B5)	CST	3582S
Anti-Glut1 antibody (D3J3A)	CST	12939S
Anti-Nanog antibody	abcam	ab21624
Anti-Oct4 antibody	abcam	ab19857
Anti-Myc antibody (9E10)	abcam	ab62928
Anti-Glyceraldehyde-3-Phosphate Dehydrogenase antibody (6C5)	Merck	MAB374
Anti-β-Actin antibody	Sigma	A5316
Anti-mouse IgG, HRP-Linked Whole Ab Sheep	GE	NA931
Anti-Rabbit IgG, HRP-Linked Whole Ab Donkey	GE	NA934
mouse anti-goat IgG-HRP	Santa Cruz Biotechnology	sc-2354
Anti-phospho-PI3-kinase p85-α (pTyr607) antibody	Sigma-Aldrich	SAB4504315	IHC
Anti-Phospho-Akt (Ser473) antibody	CST	9271S
Anti-Phospho-PTEN (Ser380) antibody	CST	9551S
Anti-Phospho-mTOR (Ser2448) antibody (D9C2)	CST	5536T
Anti-Phospho-p70 S6 Kinase (Thr389) antibody (R.566.2)	Invitrogen	MA5-15202
Alexa Fluor® 488 Anti-ALDH1A1 antibody (EP1933Y)	abcam	ab195254	IF
Alexa Fluor® 594 Anti-Lactate Dehydrogenase antibody (EP1566Y)	abcam	ab214857
Anti-Phospho-p70 S6 Kinase (Thr389) antibody (R.566.2)	Invitrogen	MA5-15202
Goat anti-Mouse IgG (H+L) Cross-Adsorbed Secondary Antibody, Alexa Fluor™ 405	Invitrogen	A-31553
VECTASHIELD® Antifade Mounting Medium with DAPI	Vector Laboratories	H-1200
Alpelisib(BYL719)	Selleck	S2814	Cell-based assays
Taselisib (GDC 0032)	Selleck	S7103
Copanlisib (BAY 80-6946)	Selleck	S2802
Ipatasertib (GDC-0068)	Selleck	S2808
Capivasertib (AZD5363)	Selleck	S8019
Torin1	TOCRIS	4247/10
Everolimus (RAD001)	Selleck	S1120
Disulfiram	sigma	PHR1690
AZ-33	Selleck	S0108
MHY1485	MedChemExpress	HY-B0795
Retinoic acid	MERCK	R2625
CellTiter-Glo Luminescent Cell Viability Assay	Promega	G7571
Caspase-Glo® 3/7 3D Assay	Promega	G8982
Lactate Dehydrogenase Activity Assay Kit	Merck	MAK066
Lactate-Glo™ Assay	Promega	J5021
Matrigel Matrix	Corning	356237	Animal experiments
ALDEFLUOR TM Kit	STEMCELL tecnnology	01700	FACS
7-AAD	BD biosciences	559925
